# Supplementary material for: Novel Putative Positive Modulators of α4β2 nAChRs Potentiate Nicotine Reward-Related Behavior
Source: Molecules. 2021 Aug 7;26(16):4793. doi: 10.3390/molecules26164793 (PMC8398432; doi:10.3390/molecules26164793)
Supplement: Supplementary file 1 [file molecules-26-04793-s001.zip]

Archive with 1 entries (1 files):
- molecules-1329492-supplementary.pdf
